# Supplementary material for: Severe Human Case of Zoonotic Infection with Swine-Origin Influenza A Virus, Denmark, 2021
Source: Emerg Infect Dis. 2022 Dec;28(12):2561–4. doi: 10.3201/eid2812.220935 (PMC9707568; doi:10.3201/eid2812.220935)
Supplement: Appendix 2 — Additional data used in study of severe human case of zoonotic infection with swine-origin influenza a virus A/H1pdm09N1av-like, Denmark, 2021 [file 22-0935-Techapp-s2.xlsx]

## Sheet: Appendix 2 Table
Article DOI: https://doi.org/10.3201/eid2812.220935
Severe Human Case of Zoonotic Infection with Swine-Origin Influenza A Virus, Denmark, 2021
Appendix 2 Table. We gratefully acknowledge the authors, originating and submitting laboratories of the sequences from GISAID’s EpiFlu™ Database on which this research is based. All submitters of data may be contacted directly via www.gisaid.org.
Segment ID	Segment	Country	Collection date	Isolate-ID	Isolate name	Originating Lab	Submitting Lab	Authors
EPI1885653	PA	Cote d'Ivoire	2021-May-29	EPI_ISL_3534835	A/Cote D'Ivoire/1800/2021	Pasteur Institut of Côte d'Ivoire	Centers for Disease Control and Prevention
EPI1885654	PB2	Cote d'Ivoire	2021-May-29	EPI_ISL_3534835	A/Cote D'Ivoire/1800/2021	Pasteur Institut of Côte d'Ivoire	Centers for Disease Control and Prevention
EPI1885655	PB1	Cote d'Ivoire	2021-May-29	EPI_ISL_3534835	A/Cote D'Ivoire/1800/2021	Pasteur Institut of Côte d'Ivoire	Centers for Disease Control and Prevention
EPI1885650	NP	Cote d'Ivoire	2021-May-29	EPI_ISL_3534835	A/Cote D'Ivoire/1800/2021	Pasteur Institut of Côte d'Ivoire	Centers for Disease Control and Prevention
EPI1885651	NS	Cote d'Ivoire	2021-May-29	EPI_ISL_3534835	A/Cote D'Ivoire/1800/2021	Pasteur Institut of Côte d'Ivoire	Centers for Disease Control and Prevention
EPI1885652	MP	Cote d'Ivoire	2021-May-29	EPI_ISL_3534835	A/Cote D'Ivoire/1800/2021	Pasteur Institut of Côte d'Ivoire	Centers for Disease Control and Prevention
EPI1885656	NA	Cote d'Ivoire	2021-May-29	EPI_ISL_3534835	A/Cote D'Ivoire/1800/2021	Pasteur Institut of Côte d'Ivoire	Centers for Disease Control and Prevention
EPI1885657	HA	Cote d'Ivoire	2021-May-29	EPI_ISL_3534835	A/Cote D'Ivoire/1800/2021	Pasteur Institut of Côte d'Ivoire	Centers for Disease Control and Prevention
EPI1889222	HA	France	2021-Jul-03	EPI_ISL_4005747	A/Abidjan/457/2021	CNR Virus des Infections Respiratoires - France SUD	Crick Worldwide Influenza Centre
EPI1889223	NA	France	2021-Jul-03	EPI_ISL_4005747	A/Abidjan/457/2021	CNR Virus des Infections Respiratoires - France SUD	Crick Worldwide Influenza Centre
EPI1928802	NP	France	2021-Jul-03	EPI_ISL_4005747	A/Abidjan/457/2021	CNR Virus des Infections Respiratoires - France SUD	Crick Worldwide Influenza Centre
EPI1928800	NS	France	2021-Jul-03	EPI_ISL_4005747	A/Abidjan/457/2021	CNR Virus des Infections Respiratoires - France SUD	Crick Worldwide Influenza Centre
EPI1928801	MP	France	2021-Jul-03	EPI_ISL_4005747	A/Abidjan/457/2021	CNR Virus des Infections Respiratoires - France SUD	Crick Worldwide Influenza Centre
EPI1928803	PB1	France	2021-Jul-03	EPI_ISL_4005747	A/Abidjan/457/2021	CNR Virus des Infections Respiratoires - France SUD	Crick Worldwide Influenza Centre
EPI1928804	PB2	France	2021-Jul-03	EPI_ISL_4005747	A/Abidjan/457/2021	CNR Virus des Infections Respiratoires - France SUD	Crick Worldwide Influenza Centre
EPI1916325	PA	France	2021-Jul-03	EPI_ISL_4005747	A/Abidjan/457/2021	CNR Virus des Infections Respiratoires - France SUD	Crick Worldwide Influenza Centre
EPI1885646	PB2	Cote d'Ivoire	2021-Jun-14	EPI_ISL_3534834	A/Cote D'Ivoire/1983/2021	Pasteur Institut of Côte d'Ivoire	Centers for Disease Control and Prevention
EPI1885647	PB1	Cote d'Ivoire	2021-Jun-14	EPI_ISL_3534834	A/Cote D'Ivoire/1983/2021	Pasteur Institut of Côte d'Ivoire	Centers for Disease Control and Prevention
EPI1885642	NP	Cote d'Ivoire	2021-Jun-14	EPI_ISL_3534834	A/Cote D'Ivoire/1983/2021	Pasteur Institut of Côte d'Ivoire	Centers for Disease Control and Prevention
EPI1885643	NS	Cote d'Ivoire	2021-Jun-14	EPI_ISL_3534834	A/Cote D'Ivoire/1983/2021	Pasteur Institut of Côte d'Ivoire	Centers for Disease Control and Prevention
EPI1885644	MP	Cote d'Ivoire	2021-Jun-14	EPI_ISL_3534834	A/Cote D'Ivoire/1983/2021	Pasteur Institut of Côte d'Ivoire	Centers for Disease Control and Prevention
EPI1885648	NA	Cote d'Ivoire	2021-Jun-14	EPI_ISL_3534834	A/Cote D'Ivoire/1983/2021	Pasteur Institut of Côte d'Ivoire	Centers for Disease Control and Prevention
EPI1885649	HA	Cote d'Ivoire	2021-Jun-14	EPI_ISL_3534834	A/Cote D'Ivoire/1983/2021	Pasteur Institut of Côte d'Ivoire	Centers for Disease Control and Prevention
EPI1885645	PA	Cote d'Ivoire	2021-Jun-14	EPI_ISL_3534834	A/Cote D'Ivoire/1983/2021	Pasteur Institut of Côte d'Ivoire	Centers for Disease Control and Prevention
EPI1889227	HA	Ghana	2021-Jun-30	EPI_ISL_4005750	A/Ghana/1250/2021	University of Ghana	Crick Worldwide Influenza Centre
EPI1889228	NA	Ghana	2021-Jun-30	EPI_ISL_4005750	A/Ghana/1250/2021	University of Ghana	Crick Worldwide Influenza Centre
EPI1928825	NS	Ghana	2021-Jun-30	EPI_ISL_4005750	A/Ghana/1250/2021	University of Ghana	Crick Worldwide Influenza Centre
EPI1928826	MP	Ghana	2021-Jun-30	EPI_ISL_4005750	A/Ghana/1250/2021	University of Ghana	Crick Worldwide Influenza Centre
EPI1889248	HA	Ghana	2021-Jul-21	EPI_ISL_4005761	A/Ghana/231/2021	University of Ghana	Crick Worldwide Influenza Centre
EPI1889249	NA	Ghana	2021-Jul-21	EPI_ISL_4005761	A/Ghana/231/2021	University of Ghana	Crick Worldwide Influenza Centre
EPI1929081	NS	Ghana	2021-Jul-21	EPI_ISL_4005761	A/Ghana/231/2021	University of Ghana	Crick Worldwide Influenza Centre
EPI1929082	MP	Ghana	2021-Jul-21	EPI_ISL_4005761	A/Ghana/231/2021	University of Ghana	Crick Worldwide Influenza Centre
EPI1929083	NP	Ghana	2021-Jul-21	EPI_ISL_4005761	A/Ghana/231/2021	University of Ghana	Crick Worldwide Influenza Centre
EPI1929084	PB1	Ghana	2021-Jul-21	EPI_ISL_4005761	A/Ghana/231/2021	University of Ghana	Crick Worldwide Influenza Centre
EPI1929085	PB2	Ghana	2021-Jul-21	EPI_ISL_4005761	A/Ghana/231/2021	University of Ghana	Crick Worldwide Influenza Centre
EPI1916332	PA	Ghana	2021-Jul-21	EPI_ISL_4005761	A/Ghana/231/2021	University of Ghana	Crick Worldwide Influenza Centre
EPI1882210	PA	Togo	2021-Mar-01	EPI_ISL_2918701	A/Togo/0231/2021	Institute National D'Hygiene	Centers for Disease Control and Prevention
EPI1882211	PB2	Togo	2021-Mar-01	EPI_ISL_2918701	A/Togo/0231/2021	Institute National D'Hygiene	Centers for Disease Control and Prevention
EPI1882212	PB1	Togo	2021-Mar-01	EPI_ISL_2918701	A/Togo/0231/2021	Institute National D'Hygiene	Centers for Disease Control and Prevention
EPI1882207	NP	Togo	2021-Mar-01	EPI_ISL_2918701	A/Togo/0231/2021	Institute National D'Hygiene	Centers for Disease Control and Prevention
EPI1882208	NS	Togo	2021-Mar-01	EPI_ISL_2918701	A/Togo/0231/2021	Institute National D'Hygiene	Centers for Disease Control and Prevention
EPI1882209	MP	Togo	2021-Mar-01	EPI_ISL_2918701	A/Togo/0231/2021	Institute National D'Hygiene	Centers for Disease Control and Prevention
EPI1882213	NA	Togo	2021-Mar-01	EPI_ISL_2918701	A/Togo/0231/2021	Institute National D'Hygiene	Centers for Disease Control and Prevention
EPI1882214	HA	Togo	2021-Mar-01	EPI_ISL_2918701	A/Togo/0231/2021	Institute National D'Hygiene	Centers for Disease Control and Prevention
EPI1885462	PA	United States	2021-Jul-09	EPI_ISL_3534601	A/Maine/01/2021	Maine Health and Environmental Testing Laboratory	Centers for Disease Control and Prevention
EPI1885459	NP	United States	2021-Jul-09	EPI_ISL_3534601	A/Maine/01/2021	Maine Health and Environmental Testing Laboratory	Centers for Disease Control and Prevention
EPI1885460	NS	United States	2021-Jul-09	EPI_ISL_3534601	A/Maine/01/2021	Maine Health and Environmental Testing Laboratory	Centers for Disease Control and Prevention
EPI1885461	MP	United States	2021-Jul-09	EPI_ISL_3534601	A/Maine/01/2021	Maine Health and Environmental Testing Laboratory	Centers for Disease Control and Prevention
EPI1885463	PB2	United States	2021-Jul-09	EPI_ISL_3534601	A/Maine/01/2021	Maine Health and Environmental Testing Laboratory	Centers for Disease Control and Prevention
EPI1885464	NA	United States	2021-Jul-09	EPI_ISL_3534601	A/Maine/01/2021	Maine Health and Environmental Testing Laboratory	Centers for Disease Control and Prevention
EPI1885465	HA	United States	2021-Jul-09	EPI_ISL_3534601	A/Maine/01/2021	Maine Health and Environmental Testing Laboratory	Centers for Disease Control and Prevention
EPI1889265	HA	Qatar	2021-Aug-04	EPI_ISL_4005770	A/Qatar/16-VI-21-3837777/2021	Supreme Health Council	Crick Worldwide Influenza Centre
EPI1889266	NA	Qatar	2021-Aug-04	EPI_ISL_4005770	A/Qatar/16-VI-21-3837777/2021	Supreme Health Council	Crick Worldwide Influenza Centre
EPI1929033	NS	Qatar	2021-Aug-04	EPI_ISL_4005770	A/Qatar/16-VI-21-3837777/2021	Supreme Health Council	Crick Worldwide Influenza Centre
EPI1929034	MP	Qatar	2021-Aug-04	EPI_ISL_4005770	A/Qatar/16-VI-21-3837777/2021	Supreme Health Council	Crick Worldwide Influenza Centre
EPI1929035	NP	Qatar	2021-Aug-04	EPI_ISL_4005770	A/Qatar/16-VI-21-3837777/2021	Supreme Health Council	Crick Worldwide Influenza Centre
EPI1882035	NP	Togo	2021-Mar-07	EPI_ISL_2918679	A/Togo/0254/2021	Institute National D'Hygiene	Centers for Disease Control and Prevention
EPI1882036	NS	Togo	2021-Mar-07	EPI_ISL_2918679	A/Togo/0254/2021	Institute National D'Hygiene	Centers for Disease Control and Prevention
EPI1882037	MP	Togo	2021-Mar-07	EPI_ISL_2918679	A/Togo/0254/2021	Institute National D'Hygiene	Centers for Disease Control and Prevention
EPI1882041	NA	Togo	2021-Mar-07	EPI_ISL_2918679	A/Togo/0254/2021	Institute National D'Hygiene	Centers for Disease Control and Prevention
EPI1882042	HA	Togo	2021-Mar-07	EPI_ISL_2918679	A/Togo/0254/2021	Institute National D'Hygiene	Centers for Disease Control and Prevention
EPI1882038	PA	Togo	2021-Mar-07	EPI_ISL_2918679	A/Togo/0254/2021	Institute National D'Hygiene	Centers for Disease Control and Prevention
EPI1882039	PB2	Togo	2021-Mar-07	EPI_ISL_2918679	A/Togo/0254/2021	Institute National D'Hygiene	Centers for Disease Control and Prevention
EPI1882040	PB1	Togo	2021-Mar-07	EPI_ISL_2918679	A/Togo/0254/2021	Institute National D'Hygiene	Centers for Disease Control and Prevention
EPI1617976	NP	United States	2019-Oct-05	EPI_ISL_397028	A/Hawaii/70/2019	State of Hawaii Department of Health	Centers for Disease Control and Prevention
EPI1617977	NS	United States	2019-Oct-05	EPI_ISL_397028	A/Hawaii/70/2019	State of Hawaii Department of Health	Centers for Disease Control and Prevention
EPI1617978	MP	United States	2019-Oct-05	EPI_ISL_397028	A/Hawaii/70/2019	State of Hawaii Department of Health	Centers for Disease Control and Prevention
EPI1617982	NA	United States	2019-Oct-05	EPI_ISL_397028	A/Hawaii/70/2019	State of Hawaii Department of Health	Centers for Disease Control and Prevention
EPI1617983	HA	United States	2019-Oct-05	EPI_ISL_397028	A/Hawaii/70/2019	State of Hawaii Department of Health	Centers for Disease Control and Prevention
EPI1617979	PA	United States	2019-Oct-05	EPI_ISL_397028	A/Hawaii/70/2019	State of Hawaii Department of Health	Centers for Disease Control and Prevention
EPI1617980	PB2	United States	2019-Oct-05	EPI_ISL_397028	A/Hawaii/70/2019	State of Hawaii Department of Health	Centers for Disease Control and Prevention
EPI1617981	PB1	United States	2019-Oct-05	EPI_ISL_397028	A/Hawaii/70/2019	State of Hawaii Department of Health	Centers for Disease Control and Prevention
EPI1882223	NP	Togo	2021-Mar-07	EPI_ISL_2918703	A/Togo/0274/2021	Institute National D'Hygiene	Centers for Disease Control and Prevention
EPI1882224	NS	Togo	2021-Mar-07	EPI_ISL_2918703	A/Togo/0274/2021	Institute National D'Hygiene	Centers for Disease Control and Prevention
EPI1882225	MP	Togo	2021-Mar-07	EPI_ISL_2918703	A/Togo/0274/2021	Institute National D'Hygiene	Centers for Disease Control and Prevention
EPI1882229	NA	Togo	2021-Mar-07	EPI_ISL_2918703	A/Togo/0274/2021	Institute National D'Hygiene	Centers for Disease Control and Prevention
EPI1882230	HA	Togo	2021-Mar-07	EPI_ISL_2918703	A/Togo/0274/2021	Institute National D'Hygiene	Centers for Disease Control and Prevention
EPI1882226	PA	Togo	2021-Mar-07	EPI_ISL_2918703	A/Togo/0274/2021	Institute National D'Hygiene	Centers for Disease Control and Prevention
EPI1882227	PB2	Togo	2021-Mar-07	EPI_ISL_2918703	A/Togo/0274/2021	Institute National D'Hygiene	Centers for Disease Control and Prevention
EPI1882228	PB1	Togo	2021-Mar-07	EPI_ISL_2918703	A/Togo/0274/2021	Institute National D'Hygiene	Centers for Disease Control and Prevention
EPI1877199	NP	Togo	2021-Feb-19	EPI_ISL_2625818	A/Togo/0164/2021	Institute National D'Hygiene	Centers for Disease Control and Prevention
EPI1877200	NS	Togo	2021-Feb-19	EPI_ISL_2625818	A/Togo/0164/2021	Institute National D'Hygiene	Centers for Disease Control and Prevention
EPI1877201	MP	Togo	2021-Feb-19	EPI_ISL_2625818	A/Togo/0164/2021	Institute National D'Hygiene	Centers for Disease Control and Prevention
EPI1877202	PA	Togo	2021-Feb-19	EPI_ISL_2625818	A/Togo/0164/2021	Institute National D'Hygiene	Centers for Disease Control and Prevention
EPI1877203	PB2	Togo	2021-Feb-19	EPI_ISL_2625818	A/Togo/0164/2021	Institute National D'Hygiene	Centers for Disease Control and Prevention
EPI1877204	PB1	Togo	2021-Feb-19	EPI_ISL_2625818	A/Togo/0164/2021	Institute National D'Hygiene	Centers for Disease Control and Prevention
EPI1877205	NA	Togo	2021-Feb-19	EPI_ISL_2625818	A/Togo/0164/2021	Institute National D'Hygiene	Centers for Disease Control and Prevention
EPI1877206	HA	Togo	2021-Feb-19	EPI_ISL_2625818	A/Togo/0164/2021	Institute National D'Hygiene	Centers for Disease Control and Prevention
EPI1889231	HA	Ghana	2021-Jul-05	EPI_ISL_4005752	A/Ghana/1348/2021	University of Ghana	Crick Worldwide Influenza Centre
EPI1889232	NA	Ghana	2021-Jul-05	EPI_ISL_4005752	A/Ghana/1348/2021	University of Ghana	Crick Worldwide Influenza Centre
EPI1929101	NS	Ghana	2021-Jul-05	EPI_ISL_4005752	A/Ghana/1348/2021	University of Ghana	Crick Worldwide Influenza Centre
EPI1929102	MP	Ghana	2021-Jul-05	EPI_ISL_4005752	A/Ghana/1348/2021	University of Ghana	Crick Worldwide Influenza Centre
EPI1929103	NP	Ghana	2021-Jul-05	EPI_ISL_4005752	A/Ghana/1348/2021	University of Ghana	Crick Worldwide Influenza Centre
EPI1929104	PB1	Ghana	2021-Jul-05	EPI_ISL_4005752	A/Ghana/1348/2021	University of Ghana	Crick Worldwide Influenza Centre
EPI1929105	PB2	Ghana	2021-Jul-05	EPI_ISL_4005752	A/Ghana/1348/2021	University of Ghana	Crick Worldwide Influenza Centre
EPI1916327	PA	Ghana	2021-Jul-05	EPI_ISL_4005752	A/Ghana/1348/2021	University of Ghana	Crick Worldwide Influenza Centre
EPI1674982	HA	Ireland	2019-Nov-03	EPI_ISL_407715	A/Ireland/87733/2019	UCD National Virus Reference Laboratory	Crick Worldwide Influenza Centre
EPI1674983	NA	Ireland	2019-Nov-03	EPI_ISL_407715	A/Ireland/87733/2019	UCD National Virus Reference Laboratory	Crick Worldwide Influenza Centre
EPI1842230	NA	Japan	2020-Oct-27	EPI_ISL_877768	A/NAGASAKI/8/2020	Nagasaki Prefectural Institute for Environment Research and Public Health	National Institute of Infectious Diseases (NIID)	Takashita,Emi;Fujisaki,Seiichiro;Shirakura,Masayuki;Watanabe,Shinji;Hasegawa,Hideki
EPI1842231	HA	Japan	2020-Oct-27	EPI_ISL_877768	A/NAGASAKI/8/2020	Nagasaki Prefectural Institute for Environment Research and Public Health	National Institute of Infectious Diseases (NIID)	Takashita,Emi;Fujisaki,Seiichiro;Shirakura,Masayuki;Watanabe,Shinji;Hasegawa,Hideki
EPI1869543	NP	United States	2021-Apr-12	EPI_ISL_2519774	A/North Carolina/01/2021	North Carolina State Laboratory of Public Health	Centers for Disease Control and Prevention
EPI1869544	NS	United States	2021-Apr-12	EPI_ISL_2519774	A/North Carolina/01/2021	North Carolina State Laboratory of Public Health	Centers for Disease Control and Prevention
EPI1869545	MP	United States	2021-Apr-12	EPI_ISL_2519774	A/North Carolina/01/2021	North Carolina State Laboratory of Public Health	Centers for Disease Control and Prevention
EPI1869546	PA	United States	2021-Apr-12	EPI_ISL_2519774	A/North Carolina/01/2021	North Carolina State Laboratory of Public Health	Centers for Disease Control and Prevention
EPI1869547	PB2	United States	2021-Apr-12	EPI_ISL_2519774	A/North Carolina/01/2021	North Carolina State Laboratory of Public Health	Centers for Disease Control and Prevention
EPI1869548	PB1	United States	2021-Apr-12	EPI_ISL_2519774	A/North Carolina/01/2021	North Carolina State Laboratory of Public Health	Centers for Disease Control and Prevention
EPI1869549	NA	United States	2021-Apr-12	EPI_ISL_2519774	A/North Carolina/01/2021	North Carolina State Laboratory of Public Health	Centers for Disease Control and Prevention
EPI1869550	HA	United States	2021-Apr-12	EPI_ISL_2519774	A/North Carolina/01/2021	North Carolina State Laboratory of Public Health	Centers for Disease Control and Prevention
EPI1885536	NA	Cote d'Ivoire	2021-Jun-12	EPI_ISL_3534729	A/Cote D'Ivoire/1953/2021	Pasteur Institut of Côte d'Ivoire	Centers for Disease Control and Prevention
EPI1885537	HA	Cote d'Ivoire	2021-Jun-12	EPI_ISL_3534729	A/Cote D'Ivoire/1953/2021	Pasteur Institut of Côte d'Ivoire	Centers for Disease Control and Prevention
EPI1885533	PA	Cote d'Ivoire	2021-Jun-12	EPI_ISL_3534729	A/Cote D'Ivoire/1953/2021	Pasteur Institut of Côte d'Ivoire	Centers for Disease Control and Prevention
EPI1885534	PB2	Cote d'Ivoire	2021-Jun-12	EPI_ISL_3534729	A/Cote D'Ivoire/1953/2021	Pasteur Institut of Côte d'Ivoire	Centers for Disease Control and Prevention
EPI1885535	PB1	Cote d'Ivoire	2021-Jun-12	EPI_ISL_3534729	A/Cote D'Ivoire/1953/2021	Pasteur Institut of Côte d'Ivoire	Centers for Disease Control and Prevention
EPI1885530	NP	Cote d'Ivoire	2021-Jun-12	EPI_ISL_3534729	A/Cote D'Ivoire/1953/2021	Pasteur Institut of Côte d'Ivoire	Centers for Disease Control and Prevention
EPI1885531	NS	Cote d'Ivoire	2021-Jun-12	EPI_ISL_3534729	A/Cote D'Ivoire/1953/2021	Pasteur Institut of Côte d'Ivoire	Centers for Disease Control and Prevention
EPI1885532	MP	Cote d'Ivoire	2021-Jun-12	EPI_ISL_3534729	A/Cote D'Ivoire/1953/2021	Pasteur Institut of Côte d'Ivoire	Centers for Disease Control and Prevention
EPI1542568	MP	China	2019-Jun-17	EPI_ISL_377080	A/Guangdong-Maonan/SWL1536/2019	WHO Chinese National Influenza Center	WHO Chinese National Influenza Center	Xiaoxu,Zeng;Xiyan,Li;Weijuan,Huang;Lei,Yang;Dayan,Wang
EPI1542569	NA	China	2019-Jun-17	EPI_ISL_377080	A/Guangdong-Maonan/SWL1536/2019	WHO Chinese National Influenza Center	WHO Chinese National Influenza Center	Xiaoxu,Zeng;Xiyan,Li;Weijuan,Huang;Lei,Yang;Dayan,Wang
EPI1542570	HA	China	2019-Jun-17	EPI_ISL_377080	A/Guangdong-Maonan/SWL1536/2019	WHO Chinese National Influenza Center	WHO Chinese National Influenza Center	Xiaoxu,Zeng;Xiyan,Li;Weijuan,Huang;Lei,Yang;Dayan,Wang
EPI1808254	PB2	China	2019-Jun-17	EPI_ISL_377080	A/Guangdong-Maonan/SWL1536/2019	WHO Chinese National Influenza Center	WHO Chinese National Influenza Center	Xiaoxu,Zeng;Xiyan,Li;Weijuan,Huang;Lei,Yang;Dayan,Wang
EPI1811447	NS	China	2019-Jun-17	EPI_ISL_377080	A/Guangdong-Maonan/SWL1536/2019	WHO Chinese National Influenza Center	WHO Chinese National Influenza Center	Xiaoxu,Zeng;Xiyan,Li;Weijuan,Huang;Lei,Yang;Dayan,Wang
EPI1810653	NP	China	2019-Jun-17	EPI_ISL_377080	A/Guangdong-Maonan/SWL1536/2019	WHO Chinese National Influenza Center	WHO Chinese National Influenza Center	Xiaoxu,Zeng;Xiyan,Li;Weijuan,Huang;Lei,Yang;Dayan,Wang
EPI1809858	PA	China	2019-Jun-17	EPI_ISL_377080	A/Guangdong-Maonan/SWL1536/2019	WHO Chinese National Influenza Center	WHO Chinese National Influenza Center	Xiaoxu,Zeng;Xiyan,Li;Weijuan,Huang;Lei,Yang;Dayan,Wang
EPI1809067	PB1	China	2019-Jun-17	EPI_ISL_377080	A/Guangdong-Maonan/SWL1536/2019	WHO Chinese National Influenza Center	WHO Chinese National Influenza Center	Xiaoxu,Zeng;Xiyan,Li;Weijuan,Huang;Lei,Yang;Dayan,Wang
EPI1733522	NP	Australia	2019-Nov-22	EPI_ISL_417210	A/Victoria/2570/2019	Alfred Hospital	WHO Collaborating Centre for Reference and Research on Influenza	Deng,Y-M; Iannello,P; Lau,H; Todd,A; Spirason,N; Moselen,J; Komadina,N.
EPI1733523	NS	Australia	2019-Nov-22	EPI_ISL_417210	A/Victoria/2570/2019	Alfred Hospital	WHO Collaborating Centre for Reference and Research on Influenza	Deng,Y-M; Iannello,P; Lau,H; Todd,A; Spirason,N; Moselen,J; Komadina,N.
EPI1733524	MP	Australia	2019-Nov-22	EPI_ISL_417210	A/Victoria/2570/2019	Alfred Hospital	WHO Collaborating Centre for Reference and Research on Influenza	Deng,Y-M; Iannello,P; Lau,H; Todd,A; Spirason,N; Moselen,J; Komadina,N.
EPI1733525	PA	Australia	2019-Nov-22	EPI_ISL_417210	A/Victoria/2570/2019	Alfred Hospital	WHO Collaborating Centre for Reference and Research on Influenza	Deng,Y-M; Iannello,P; Lau,H; Todd,A; Spirason,N; Moselen,J; Komadina,N.
EPI1733526	PB2	Australia	2019-Nov-22	EPI_ISL_417210	A/Victoria/2570/2019	Alfred Hospital	WHO Collaborating Centre for Reference and Research on Influenza	Deng,Y-M; Iannello,P; Lau,H; Todd,A; Spirason,N; Moselen,J; Komadina,N.
EPI1733527	PB1	Australia	2019-Nov-22	EPI_ISL_417210	A/Victoria/2570/2019	Alfred Hospital	WHO Collaborating Centre for Reference and Research on Influenza	Deng,Y-M; Iannello,P; Lau,H; Todd,A; Spirason,N; Moselen,J; Komadina,N.
EPI1718609	NA	Australia	2019-Nov-22	EPI_ISL_417210	A/Victoria/2570/2019	Alfred Hospital	WHO Collaborating Centre for Reference and Research on Influenza	Deng,Y-M; Iannello,P; Lau,H; Todd,A; Spirason,N; Moselen,J; Komadina,N.
EPI1718610	HA	Australia	2019-Nov-22	EPI_ISL_417210	A/Victoria/2570/2019	Alfred Hospital	WHO Collaborating Centre for Reference and Research on Influenza	Deng,Y-M; Iannello,P; Lau,H; Todd,A; Spirason,N; Moselen,J; Komadina,N.
EPI1661754	PA	United States	2019-Dec-19	EPI_ISL_404527	A/Wisconsin/588/2019	Wisconsin State Laboratory of Hygiene	Centers for Disease Control and Prevention
EPI1661755	PB2	United States	2019-Dec-19	EPI_ISL_404527	A/Wisconsin/588/2019	Wisconsin State Laboratory of Hygiene	Centers for Disease Control and Prevention
EPI1661756	PB1	United States	2019-Dec-19	EPI_ISL_404527	A/Wisconsin/588/2019	Wisconsin State Laboratory of Hygiene	Centers for Disease Control and Prevention
EPI1661751	NP	United States	2019-Dec-19	EPI_ISL_404527	A/Wisconsin/588/2019	Wisconsin State Laboratory of Hygiene	Centers for Disease Control and Prevention
EPI1661752	NS	United States	2019-Dec-19	EPI_ISL_404527	A/Wisconsin/588/2019	Wisconsin State Laboratory of Hygiene	Centers for Disease Control and Prevention
EPI1661753	MP	United States	2019-Dec-19	EPI_ISL_404527	A/Wisconsin/588/2019	Wisconsin State Laboratory of Hygiene	Centers for Disease Control and Prevention
EPI1661757	NA	United States	2019-Dec-19	EPI_ISL_404527	A/Wisconsin/588/2019	Wisconsin State Laboratory of Hygiene	Centers for Disease Control and Prevention
EPI1661758	HA	United States	2019-Dec-19	EPI_ISL_404527	A/Wisconsin/588/2019	Wisconsin State Laboratory of Hygiene	Centers for Disease Control and Prevention
EPI1641011	NP	Denmark	2019-Nov-10	EPI_ISL_400732	A/Denmark/3280/2019	Statens Serum Institute	Statens Serum Institute	Trebbien, R.
EPI1641012	NS	Denmark	2019-Nov-10	EPI_ISL_400732	A/Denmark/3280/2019	Statens Serum Institute	Statens Serum Institute	Trebbien, R.
EPI1641013	MP	Denmark	2019-Nov-10	EPI_ISL_400732	A/Denmark/3280/2019	Statens Serum Institute	Statens Serum Institute	Trebbien, R.
EPI1641014	NA	Denmark	2019-Nov-10	EPI_ISL_400732	A/Denmark/3280/2019	Statens Serum Institute	Statens Serum Institute	Trebbien, R.
EPI1641015	HA	Denmark	2019-Nov-10	EPI_ISL_400732	A/Denmark/3280/2019	Statens Serum Institute	Statens Serum Institute	Trebbien, R.
EPI1868844	PA	United States	2021-Apr-10	EPI_ISL_2479995	A/Iowa/02/2021	Iowa State Hygienic Laboratory	Centers for Disease Control and Prevention
EPI1868841	NP	United States	2021-Apr-10	EPI_ISL_2479995	A/Iowa/02/2021	Iowa State Hygienic Laboratory	Centers for Disease Control and Prevention
EPI1868842	NS	United States	2021-Apr-10	EPI_ISL_2479995	A/Iowa/02/2021	Iowa State Hygienic Laboratory	Centers for Disease Control and Prevention
EPI1868843	MP	United States	2021-Apr-10	EPI_ISL_2479995	A/Iowa/02/2021	Iowa State Hygienic Laboratory	Centers for Disease Control and Prevention
EPI1868846	NA	United States	2021-Apr-10	EPI_ISL_2479995	A/Iowa/02/2021	Iowa State Hygienic Laboratory	Centers for Disease Control and Prevention
EPI1868847	HA	United States	2021-Apr-10	EPI_ISL_2479995	A/Iowa/02/2021	Iowa State Hygienic Laboratory	Centers for Disease Control and Prevention
EPI1887746	HA	India	2021-Jul-29	EPI_ISL_3723350	A/India/Pun-NIV339256/2021 Jul	ICMR-National Institute of Virology	ICMR-National Institute of Virology	V,Potdar;U,Saha;M,Das
EPI1889213	MP	Australia	2021-Aug-29	EPI_ISL_4005443	A/Darwin/27/2021	Royal Darwin Hospital	WHO Collaborating Centre for Reference and Research on Influenza	Deng,Y-M; Iannello,P; Lau,H; Spirason,N; Moselen,J; Aziz,A; Komadina,N.
EPI1889214	NA	Australia	2021-Aug-29	EPI_ISL_4005443	A/Darwin/27/2021	Royal Darwin Hospital	WHO Collaborating Centre for Reference and Research on Influenza	Deng,Y-M; Iannello,P; Lau,H; Spirason,N; Moselen,J; Aziz,A; Komadina,N.
EPI1889215	HA	Australia	2021-Aug-29	EPI_ISL_4005443	A/Darwin/27/2021	Royal Darwin Hospital	WHO Collaborating Centre for Reference and Research on Influenza	Deng,Y-M; Iannello,P; Lau,H; Spirason,N; Moselen,J; Aziz,A; Komadina,N.
EPI1924398	NP	Australia	2021-Aug-29	EPI_ISL_4005443	A/Darwin/27/2021	Royal Darwin Hospital	WHO Collaborating Centre for Reference and Research on Influenza	Deng,Y-M; Iannello,P; Lau,H; Spirason,N; Moselen,J; Aziz,A; Komadina,N.
EPI1924399	NS	Australia	2021-Aug-29	EPI_ISL_4005443	A/Darwin/27/2021	Royal Darwin Hospital	WHO Collaborating Centre for Reference and Research on Influenza	Deng,Y-M; Iannello,P; Lau,H; Spirason,N; Moselen,J; Aziz,A; Komadina,N.
EPI1924400	PA	Australia	2021-Aug-29	EPI_ISL_4005443	A/Darwin/27/2021	Royal Darwin Hospital	WHO Collaborating Centre for Reference and Research on Influenza	Deng,Y-M; Iannello,P; Lau,H; Spirason,N; Moselen,J; Aziz,A; Komadina,N.
EPI1924401	PB2	Australia	2021-Aug-29	EPI_ISL_4005443	A/Darwin/27/2021	Royal Darwin Hospital	WHO Collaborating Centre for Reference and Research on Influenza	Deng,Y-M; Iannello,P; Lau,H; Spirason,N; Moselen,J; Aziz,A; Komadina,N.
EPI1924402	PB1	Australia	2021-Aug-29	EPI_ISL_4005443	A/Darwin/27/2021	Royal Darwin Hospital	WHO Collaborating Centre for Reference and Research on Influenza	Deng,Y-M; Iannello,P; Lau,H; Spirason,N; Moselen,J; Aziz,A; Komadina,N.
EPI1885071	HA	India	2021-May-04	EPI_ISL_3376886	A/India/Pun-NIV312851/2021 May	ICMR-National Institute of Virology	ICMR-National Institute of Virology	V,Potdar;U,Saha
EPI1868849	HA	India	2021-Apr-27	EPI_ISL_2483466	A/India/Pun-NIV306112/2021 Apr	ICMR-National Institute of Virology	ICMR-National Institute of Virology	V,Potdar;U,Saha;M,Das
EPI1153822	HA	Switzerland	2017-Dec-20	EPI_ISL_294121	A/Switzerland/3330/2017	Hopital Cantonal Universitaire de Geneves	Crick Worldwide Influenza Centre
EPI1153823	NA	Switzerland	2017-Dec-20	EPI_ISL_294121	A/Switzerland/3330/2017	Hopital Cantonal Universitaire de Geneves	Crick Worldwide Influenza Centre
EPI1882572	NA	Norway	2021-Feb-24	EPI_ISL_2932718	A/Norway/4776/2021	WHO National Influenza Centre	Crick Worldwide Influenza Centre
EPI1882573	HA	Norway	2021-Feb-24	EPI_ISL_2932718	A/Norway/4776/2021	WHO National Influenza Centre	Crick Worldwide Influenza Centre
EPI1928901	NS	Norway	2021-Feb-24	EPI_ISL_2932718	A/Norway/4776/2021	WHO National Influenza Centre	Crick Worldwide Influenza Centre
EPI1928902	MP	Norway	2021-Feb-24	EPI_ISL_2932718	A/Norway/4776/2021	WHO National Influenza Centre	Crick Worldwide Influenza Centre
EPI1928903	NP	Norway	2021-Feb-24	EPI_ISL_2932718	A/Norway/4776/2021	WHO National Influenza Centre	Crick Worldwide Influenza Centre
EPI1692855	NP	United States	2020-Jan-04	EPI_ISL_410792	A/Louisiana/01/2020	Louisiana Department of Health and Hospitals	Centers for Disease Control and Prevention
EPI1692856	NS	United States	2020-Jan-04	EPI_ISL_410792	A/Louisiana/01/2020	Louisiana Department of Health and Hospitals	Centers for Disease Control and Prevention
EPI1692857	MP	United States	2020-Jan-04	EPI_ISL_410792	A/Louisiana/01/2020	Louisiana Department of Health and Hospitals	Centers for Disease Control and Prevention
EPI1692861	NA	United States	2020-Jan-04	EPI_ISL_410792	A/Louisiana/01/2020	Louisiana Department of Health and Hospitals	Centers for Disease Control and Prevention
EPI1692862	HA	United States	2020-Jan-04	EPI_ISL_410792	A/Louisiana/01/2020	Louisiana Department of Health and Hospitals	Centers for Disease Control and Prevention
EPI1692858	PA	United States	2020-Jan-04	EPI_ISL_410792	A/Louisiana/01/2020	Louisiana Department of Health and Hospitals	Centers for Disease Control and Prevention
EPI1692859	PB2	United States	2020-Jan-04	EPI_ISL_410792	A/Louisiana/01/2020	Louisiana Department of Health and Hospitals	Centers for Disease Control and Prevention
EPI1692860	PB1	United States	2020-Jan-04	EPI_ISL_410792	A/Louisiana/01/2020	Louisiana Department of Health and Hospitals	Centers for Disease Control and Prevention
EPI662587	NP	United States	2015-Sep-07	EPI_ISL_199532	A/Michigan/45/2015	Michigan Department of Community Health	Centers for Disease Control and Prevention
EPI662588	NS	United States	2015-Sep-07	EPI_ISL_199532	A/Michigan/45/2015	Michigan Department of Community Health	Centers for Disease Control and Prevention
EPI662589	MP	United States	2015-Sep-07	EPI_ISL_199532	A/Michigan/45/2015	Michigan Department of Community Health	Centers for Disease Control and Prevention
EPI662590	PA	United States	2015-Sep-07	EPI_ISL_199532	A/Michigan/45/2015	Michigan Department of Community Health	Centers for Disease Control and Prevention
EPI662591	PB2	United States	2015-Sep-07	EPI_ISL_199532	A/Michigan/45/2015	Michigan Department of Community Health	Centers for Disease Control and Prevention
EPI662592	PB1	United States	2015-Sep-07	EPI_ISL_199532	A/Michigan/45/2015	Michigan Department of Community Health	Centers for Disease Control and Prevention
EPI662593	NA	United States	2015-Sep-07	EPI_ISL_199532	A/Michigan/45/2015	Michigan Department of Community Health	Centers for Disease Control and Prevention
EPI662594	HA	United States	2015-Sep-07	EPI_ISL_199532	A/Michigan/45/2015	Michigan Department of Community Health	Centers for Disease Control and Prevention
EPI257408	HA	China	2009-Dec-21	EPI_ISL_74880	A/Guangxi-Tiane/SWL444/2009		WHO Chinese National Influenza Center	Yu Lan,Zi Li,Xiyan Li,Xiang Zhao,Yanhui Cheng,minju Tan,Xinwan Li,Lei Yang,Shumei Zou,Leying Wen,Dayan Wang,Dexin Li,Yuelong Shu
EPI258020	HA	China	2010-Feb-01	EPI_ISL_75033	A/Tianjin-Hexi/SWL195/2010		WHO Chinese National Influenza Center	Yu Lan,Zi Li,Xiyan Li,Xiang Zhao,Yanhui Cheng,minju Tan,Xinwan Li,Lei Yang,Shumei Zou,Leying Wen,Dayan Wang,Dexin Li,Yuelong Shu
EPI253204	PB1	China	2009-Jun-10	EPI_ISL_73556	A/Tianjin/SWL2/2009		WHO Chinese National Influenza Center	Yu Lan,Zi Li,Xiyan Li,Xiang Zhao,Yanhui Cheng,minju Tan,Xinwan Li,Lei Yang,Shumei Zou,Leying Wen,Dayan Wang,Dexin Li,Yuelong Shu
EPI1063273	PB1	Canada	2014-Jan-21	EPI_ISL_278798	A/swine/Quebec/1698185/2014		Import from public-domain	Mhamdi,Z.; Savard,C.; Gagnon,C.A.
